# Supplementary material for: Nanosponge-Based Composite Gel Polymer Electrolyte for Safer Li-O2 Batteries
Source: Polymers (Basel). 2021 May 17;13(10):1625. doi: 10.3390/polym13101625 (PMC8156716; doi:10.3390/polym13101625)
Supplement: Supplementary file 1 [file polymers-13-01625-s001.zip]

Archive with 1 entries (1 files):
- polymers-1217591-supplementary.pdf
